# Supplementary material for: Effect of Probiotics Supplementation on Cortisol Levels: A Systematic Review and Meta-Analysis
Source: Nutrients. 2024 Oct 21;16(20):3564. doi: 10.3390/nu16203564 (PMC11510182; doi:10.3390/nu16203564)
Supplement: Supplementary file 1 [file nutrients-16-03564-s001.zip]

Archive with 2 entries (2 files):
- supplementary.pdf
- Table S4. Study characteristics.xlsx
