# Supplementary material for: Effect of Probiotics Supplementation on Cortisol Levels: A Systematic Review and Meta-Analysis
Source: Nutrients. 2024 Oct 21;16(20):3564. doi: 10.3390/nu16203564 (PMC11510182; doi:10.3390/nu16203564)
Supplement: Supplementary file 1 [file nutrients-16-03564-s001.zip › Table S4. Study characteristics.xlsx]

## Sheet: Sheet1
StudyID	Strains	Type	trt_dur_wk	Cond_eval	Country	Pro_n	Pla_n	Overall_Sex_M	Overall_Sex_F	BMI_Pro	BMI_Pla	Con_med	Mean_age_Pro	Mean_age_Pla	Data_avai_format_outcome
Arifdjanova 2021	NA	NA	6	Depression	Russia	60	59	45	74	NA	NA	Y	NA	NA	Not clear (SD assumed)	Post intervention difference	sd/sem not clear
Baiao 2023	14	Bacillus subtilis PXN 21, Bifidobacterium bifidum PXN 23, Bifidobacterium breve PXN 25, Bifidobacterium infantis PXN 27, B. longum PXN 30, Lactobacillus acidophilus PXN 35, Lactobacillus delbrueckii ssp. bulgaricus PXN 39, Lactobacillus casei PXN 37, Lactobacillus plantarum PXN 47, Lactobacillus rhamnosus PXN 54, Lactobacillus helveticus PXN® 45, Lactobacillus salivarius PXN 57, Lactococcus lacti…	4	Moderate depression	UK	35	36	26	45	23.03	22.97	N	27.94	29.64	Mean/SEM	Post intervention difference		supplementary
Boehme 2023	1	Bifidobacterium longum subsp. longum	6	Acute stress - Maastricht Acute Stress Test	Switzerland	24	21	29	19	23.2	22.8	N	37.5	40.7	Mean/SD	Post intervention difference
Cannavale 2023	12	Lactobacillus lactis, L. rhamnosus, Streptococcus diacetylactis, L. plantarum, L. casei, Saccharomyces florentinus, Leuconostoc cremoris, Bifidobacterium longum, B. breve, L. acidophilus, B. lactis, L. reuteri	4	Memory	USA	12	12	8	18	NA	NA	N	NA	NA	Mean/SD	Post intervention difference
Karbownik 2020	1	Saccharomyces Boulardii	4.28	Exam stress	Poland	25	25	23	37	NA	NA	N	NA	NA	Mean/CI	Post intervention difference
Kazemi 2018	2	L. helveticus R0052, B. longum R0175 (CNCM strain I-3470)	8	Major depression	Iran	28	26	17	37	NA	NA	Y	NA	NA	Mean/SD	Post intervention difference
Lan 2023	1	Bifidobacterium breve CCFM1025	4	Sleep disorder	China	20	20	14	26	22.59	22.76	Y	38.95	36.55	Mean/SD	Post intervention difference	plasma cortisol
Lee 2021	2	Lactobacillus reuteri NK33, Bifidobacterium adolescentis NK98	8	Mental health and sleep	Korea	63	59	39	83	23.37	23.44	N	38.86	37.63	Mean/SD	Post intervention difference
Makela 2023	1	Lacticaseibacillus paracasei Lpc-37	10	Exam stress	Ireland	93	97	85	105	22.96	22.43	N	NA	NA	Mean/SEM	Post intervention difference	webplot
Marcos 2004	1	Lactobacillus casei DN-114001	6	acute stress during exam period	Spain	73	63	68	68	NA	NA	N	NA	NA	Mean/SE	change from baseline
Messaoudi 2011	2	Lactobacillus helveticus R0052, Bifidobacterium longum R0175	4.28	Stress	France	22	27	14	41	NA	NA	N	NA	NA	Mean/CI	Post intervention difference
Pumpa 2019p	8	Lactobacillus rhamnosus, Lactobacillus casei, Lactobacillus acidophilus, Lactobacillus plantarum, Lactobacillus fermentum, Bifiodbacterium lactis, Bifidobacterium bifidum, Streptococcus thermophilus	14	Immune biomarkers in rugby players	Australia	18	20	38	0	NA	NA	N	27.03	26.56	Mean/SD	Post intervention difference		stage 2 and 3 data pooled
Patterson 2020	1	Lacticaseibacillus paracasei Lpc-37	5	Stress and anxiety	Germany	55	57	56	59	23.02	22.97	N	23.73	23.25	Mean/SD	Post intervention difference
Roman 2018	4	Lactobacillus Rhamnosus GG, Casei, Acidophilus, Bifdobacterium Bifdus	8	Fibromyalgia	Spain	16	15	3	28	29.4	30.23	N	55	50.27	Mean/SE	Post intervention difference
Rudzki 2019	1	Lactobacillus Plantarum 299v	8	Major depression	Poland	30	30	17	43	24.09	23.55	Y	39.13	38.9	Mean/SD	Post intervention difference		supplementary
Shi 2023	4	Bifidobacterium, Lactobacillus, Enterococcus, Bacillus cereus	8	Cognition in major depression	China	80	80	89	71	NA	NA	Y	17.86	17.68	Mean/SD	Post intervention difference
Szydlwska 2021	9	Bifidobacterium bifidum W23, Bifidobacterium lactis W51, Bifidobacterium lactis W52, Lactobacillus acidophilus W37, Lactobacillus brevis W63, Lactobacillus casei W56, Lactobacillus salivarius W24, Lactococcus lactis W19, Lactococcus lactis W58	5	Hormone and BMI in periand postmenopausal women	Poland	25	23	0	48	27.6	26.33	N	53	53	Median/IQR	Post intervention difference
Townsend 2018	1	Bacillus subtilis DE111	12	Immune fucntion, hormonal status and physical performance in baseball players	USA	13	12	25	0	NA	NA	N	NA	NA	Mean/SD	Post intervention difference
Venkataraman 2021	7	Bacillus coagulans Unique IS2, Lactobacillus rhamnosus UBLR58, Bifidobacterium lactis UBBLa70, Lactobacillus plantarum UBLP40 (each of 2 billion CFU); Bifidobacterium breve UBBr01, Bifidobacterium infantis UBBI01	4	Exam stress	India	36	38	37	37	NA	NA	N	21.15	21.55	Mean/SD	Post intervention difference
Walden 2023	3	Lactiplantibacillus plantarum LP01, Limosilactobacillus fermentum LF16, Lacticaseibacillus rhamnosus LR06	6	Depression, anxiety and mood biomarkers	USA	35	35	35	35	24.3	25	N	29.7	32.3	Mean/SD	Post intervention difference
Watanabe 2022	1	Lactiplantibacillus plantarum SNK12	4	Acute stress - Profile of mood states	Japan	42	22	17	47	21.82	21.5	N	38.29	36	Mean/SD	Post intervention difference		data pooled using dmetar
Gill 2016	1	Lactobacillus casei	1	Exertional heat stress	UK	8	8	16	0	NA	NA	N	26	26	Mean/SD	Post intervention difference
Hsu 2024	5	B. longum subsp. infantis BLI-02, B. breve Bv-889, B. animalis subsp. lactis CP-9, B. bifidum VDD088, L. plantarum PL-02	12	Alzheimer disease	Taiwan	16	16	12	20	NA	NA	Y	75.4	75.8	Mean/SD	Post intervention difference	webplot
Wu 2024	1	Lacticaseibacillus paracasei PS23	6	Exercise inducedstress	Taiwan	35	35	50	20	23.5	23.2	N	21.4	21.6`	Mean/SD	Post intervention difference	webplot
Tian 2022	1	Bifidobacterium breve CCFM1025	4	Depression	China	25	20	15	30	NA	NA	Y	51.32	48.15	Mean/SD	change from baseline
Anderson 2016	1	Lactobacillus plantarum 299v	2	acute stress during exam period	Sweden	21	20	20	21	NA	NA	N	NA	NA	Median/IQR	change from baseline	webplot
Sempach 2024	8	Streptococcus thermophilus NCIMB 30438, Bifidobacterium breve NCIMB 30441, B. longum NCIMB 30435, B. infantis NCIMB 30436, Lactobacillus acidophilus NCIMB 30442, L. plantarum NCIMB 30437, L. paracasei NCIMB 30439, and L. delbrueckii subsp. bulgaricus NCIMB 30440	4	Depression	Switzerland	19	24	17	26	23.83	25.13	Y	39.21	38.04	Mean/SD	Post intervention difference		supplementary
Onning 2023	1	Lactobacillus plantarum HEAL9	12	Stress measured on PSS-10	Ireland	56	57	38	75	26.6	26.8	N	36	34.6	Mean/SD	Post intervention difference		We assumed sd
Wang 2021	1	Lactobacillus paracasei N1115	8	Gut development of young children	Ireland	29	29	29	29	NA	NA	N	NA	NA	Mean/SD	Post intervention difference	webplot	We assumed sd
Brett 2021	1	Lacticaseibacillus rhamnosus yoba	18	Stress in school children	Cote De Ivore	85	79	73	91	NA	NA	N	NA	NA	Mean/SEM	Post intervention difference	webplot
Nishihira 2014	2	Lactobacillus gasseri SBT2055, Bifidobacterium longum SBT2928	12	Innate immunity and stress	Japan	105	109	69	155	22.1	22.4	N	53.61	54.25	Median/IQR	change from baseline	webplot
Moloney 2021	1	Bifidobacterium longum	4	Exam stress	Ireland	8	12	10	10	NA	NA	N	20.7	20.7	Mean/SEM	Post intervention difference	webplot
Soldi 2019	5	Lactobacillus acidophilus LA-5 , Bifidobacterium animalis subsp. lactis, BB-12 , Lactobacillus paracasei subsp. paracasei, L. CASEI 431 , Bacillus coagulans BC513	6.43	Stress evaluated on STAI scal	Italy	25	24	24	25	NA	NA	N	NA	NA	Mean/SD	Post intervention difference		urinary cortisol
Matsuura 2022	1	Lactococcus lactis subsp. cremoris YRC3780	8	Sleep quality, mental health, HPA axis activity, stress - Trier Social Stress Test Test	Japan	14	13	27	0	23.2	23.8	N	23.8	23.2	Mean/SEM	Post intervention difference	webplot
Juan 2022	3	Bifidobacterium longum, Lactobacillus acidophilus, Enterococcus faecalis	3	Chemotherapy related cognitive impairment in breast cancer patients	China	80	80	0	160	NA	NA	Y	45.31	46.34	Mean/SEM	Post intervention difference	webplot
Takada 2016	1	Lactobacillus casei strain Shirota	8	acute stress during exam period	Japan	70	70	76	64	20.7	21	N	22.8	23	Mean/SEM	change from baseline	webplot
Lew 2019	1	Lactobacillus plantarum P8	12	Stress - Perceived stress scale	Malaysia	52	51	24	79	NA	NA	N	31.3	32.1	Mean/SEM	change from baseline
Chong 2019	1	Lactobacillus plantarum DR7	12	Stress measured on PSS-10	Malaysia	56	55	55	56	23.2	24.2	N	31.1	32.1	Mean/SEM	change from baseline	webplot
Li 2023	1	Lacticaseibacillus paracasei N1115	12	Immunomodulatory and gut mcirobial composition in children born by C-section	China	51	50	48	63	NA	NA	N	NA	NA	MedianIQR	change from baseline	webplot
Shida 2017	1	Lactobacillus gasseri CP2305	12	effect on stress and immune system in middle age office workers	Japan	49	47	96	0	22.8	23.6	N	40.6	40.5	Mean/SD	change from baseline	webplot
Onning 2020	1	Lactobacillus plantarum DR7	4	Acute stress - Trier Social Stress Test	Sweden	30	27	19	38	22.2	21.9	N	25.4	23.8	Mean/SEM	change from baseline	webplot
Kelly 2017	1	Lactobacillus rhamnosus JB-1	8	Acute stress by socially evaluated cold pressor test	Ireland	29	29	58	0	NA	NA	N	25.59	24.59	Mean/SEM	change from baseline
Nishida 2019	1	Lactobacillus gasseri CP2305	24	Chronic stress in medical students	Japan	31	29	41	19	21.1	20.8	N	24.9	25.3	Mean/SEM	Post intervention difference
Stenman 2016	1	Bifidobacterium animalis ssp. lactis 420	24	Effect on weight in overweight and obese adults	Finland	25	36	17	44	30.9	31	N	49.1	48.3	Mean/CI	change from baseline
Sawada 2017	1	Lactobacillus gasseri CP2305	4	Alleviation of stress associated behaviours	Japan	24	24	48	0	NA	NA	N	NA	NA	Mean/SEM	change from baseline
Kato-kataoka 2016	1	Lactobacillus casei	8	Abdominal dysfunction in medical students	Japan	23	24	25	22	20.8	20.5	N	22.8	22.8	Mean/SEM	Post intervention difference
